# Supplementary material for: Towards the application of Tc toxins as a universal protein translocation system
Source: Nat Commun. 2019 Nov 20;10:5263. doi: 10.1038/s41467-019-13253-8 (PMC6868009; doi:10.1038/s41467-019-13253-8)
Supplement: Supplementary file 4 — Source Data [file 41467_2019_13253_MOESM4_ESM.xlsx]

## Sheet: Figure 3a
TccC3HVR
Anti-TccC3HVR									Lane description for all western blots of Fig. 3a:
									1: pH 8, aggregates
Marker proteins [kDa]									2-3: pH 8, holotoxin
300									4-7: pH 8, released cargo
250									8: protein molecular weight marker
180									9: pH 11, aggregates
130									10-11: pH 11, holotoxin
100									12-15: pH 11, released cargo
70
50
40
HVR128-ICP47
Anti-TccC3HVR
Marker proteins [kDa]
170
130
100
70
55
40
35
25
15
HVR128-ICP47-HVR50
Anti-TccC3HVR
HVR128-RBD
Anti-TccC3HVR
HVR128-iLOV
Anti-TccC3HVR
Marker proteins [kDa]
170
130
100
70
55
40
35
25
15

## Sheet: Figure 3b
ADP-ribosylation of actin by HVR
anti-pan-ADP-ribose binding reagent
									Lane description:
									1: protein molecular weight marker
									2: negative control: no TccC3HVR
Marker proteins [kDa]									3: positive control: 100 nM recombinant HVR
170									4-7: recombinant HVR, 50 - 500 pM
130									8-11: translocated HVR, 50 - 500 pM
100
70
55
40
35
25
15

## Sheet: Figure 3c
HVR128-DHFR
Anti-TccC3HVR									Lane description for all western blots of Fig. 3c:
									1: pH 8, aggregates
Marker proteins [kDa]									2-3: pH 8, holotoxin
170									4-7: pH 8, released cargo
130									8: protein molecular weight marker
100									9: pH 11, aggregates
70									10-11: pH 11, holotoxin
55									12-15: pH 11, released cargo
40
35
25
15
Cdc42
Anti-Cdc42
Marker proteins [kDa]
170
130
100
70
55
40
35
25
15
Cdc42-HVR50
Anti-TccC3HVR
Marker proteins [kDa]
170
130
100
70
55
40
35
25
15
HVR45-Cdc42-HVR50
Anti-TccC3HVR
Marker proteins [kDa]
170
130
100
70
55
40
35
25
15
Cdc42(1-164)-HVR50
Anti-TccC3HVR
Marker proteins [kDa]
170
130
100
70
55
40
35
25
15
TEV protease
Anti-TEV
Marker proteins [kDa]
170
130
100
70
55
40
35
25

## Sheet: Suppl. Figure 3a
Exemplary western blot of successfully translocated cargo used in the schematic of the translocation assay
									Lane description:
Left panel: Bands left of the size marker (pH 8)
Right panel: Bands right of the size marker (pH 11)									1: pH 8, aggregates
									2-3: pH 8, holotoxin
Anti-TccC3HVR									4-7: pH 8, released cargo
									8: protein molecular weight marker
									9: pH 11, aggregates
Marker proteins [kDa]									10-11: pH 11, holotoxin
170									12-15: pH 11, released cargo
130
100
70
55
40
35
25
15

## Sheet: Suppl. Figure 3b
Exemplary western blot of a non-translocated cargo used in the schematic of the translocation assay
									Lane description:
Left panel: Bands left of the size marker (pH 8)
Right panel: Bands right of the size marker (pH 11)									1: pH 8, aggregates
									2-3: pH 8, holotoxin
									4-7: pH 8, released cargo
Anti-TccC3HVR									8: protein molecular weight marker
									9: pH 11, aggregates
									10-11: pH 11, holotoxin
Marker proteins [kDa]									12-15: pH 11, released cargo
170
130
100
70
55
40
35
25
15
